# Supplementary material for: Strip thickness prediction method based on improved border collie optimizing LSTM
Source: PeerJ Comput Sci. 2022 Oct 25;8:e1114. doi: 10.7717/peerj-cs.1114 (PMC9680871; doi:10.7717/peerj-cs.1114)
Supplement: Supplemental Information 2 [file peerj-cs-08-1114-s002.zip]

Archive with 25 entries (25 files):
- ╦1⁄2BCOlstm╕─╜°/BCO_LSTM_test.m
- ╦1⁄2BCOlstm╕─╜°/Best_pos.mat
- ╦1⁄2BCOlstm╕─╜°/check.m
- ╦1⁄2BCOlstm╕─╜°/data.m
- ╦1⁄2BCOlstm╕─╜°/data.mat
- ╦1⁄2BCOlstm╕─╜°/Fitness.m
- ╦1⁄2BCOlstm╕─╜°/g2n20 0.006.mat
- ╦1⁄2BCOlstm╕─╜°/Generate.m
- ╦1⁄2BCOlstm╕─╜°/Generate1.m
- ╦1⁄2BCOlstm╕─╜°/Herding.m
- ╦1⁄2BCOlstm╕─╜°/LSTM_MIN.m
- ╦1⁄2BCOlstm╕─╜°/main.m
- ╦1⁄2BCOlstm╕─╜°/main.mat
- ╦1⁄2BCOlstm╕─╜°/matlabg1r0.00791n30.mat
- ╦1⁄2BCOlstm╕─╜°/n100g10.007.mat
- ╦1⁄2BCOlstm╕─╜°/n30g20r0.008.mat
- ╦1⁄2BCOlstm╕─╜°/n50g5 0.0069.mat
- ╦1⁄2BCOlstm╕─╜°/opt_data1.mat
- ╦1⁄2BCOlstm╕─╜°/opt_main.m
- ╦1⁄2BCOlstm╕─╜°/result1.mat
- ╦1⁄2BCOlstm╕─╜°/Tent.m
- ╦1⁄2BCOlstm╕─╜°/Update.m
- ╦1⁄2BCOlstm╕─╜°/UpdateV.m
- ╦1⁄2BCOlstm╕─╜°/WOA_LSTM_test.m
- ╦1⁄2BCOlstm╕─╜°/┤°╕╓╩2╛▌.xlsx
