# Supplementary material for: Strip thickness prediction method based on improved border collie optimizing LSTM
Source: PeerJ Comput Sci. 2022 Oct 25;8:e1114. doi: 10.7717/peerj-cs.1114 (PMC9680871; doi:10.7717/peerj-cs.1114)
Supplement: Supplemental Information 2 [file peerj-cs-08-1114-s002.zip › ╦1⁄2BCOlstm╕─╜°/BCO_LSTM_test.m]

%% --------------- Preparation
clear all;
close all;
clc;
%% 
% TrainData = importdata('data.mat'); %¼ÓÔØÑµÁ·Êý¾Ý
%load data.mat
%%
n = 3; % ÖÖÈºÊýÁ¿  10
Function_name='LSTM_MIN'; 
gen =1; %µü´ú´ÎÊý  20

lb = [50 100 0.001];%lb = [5 0.005 100 0 0 10 ];
ub = [100 250 0.01];
L = 3;%ÊýÁ¿
Positions=zeros(n,L);
Boundary_no=size(ub,2);
if Boundary_no==1
    for i=1:L
        
        Positions(:,i)=rand(n,1).*(ub-lb)+lb;
    end
end
if Boundary_no>1
    for i=1:L
        ub_i=ub(i);
        lb_i=lb(i);
        Positions(:,i)=rand(n,1).*(ub_i-lb_i)+lb_i;
    end 
end   
fobj = @(x)LSTM_MIN(x);
%fobj = @(x)LSTM_MIN(x);
[initP,acc]=Generate1(n,L,ub,lb,Positions,fobj);
Vt=(zeros(n,L));
t=rand(n,1);
fopt=inf;
fit=zeros(1,n);

pop=initP;
%% 
k=1;
fopt1=zeros(gen,1);

for g=1:gen
    %Calculate fitness of individuals
    [fit,maxf,pos]=Fitness(pop,n,L,ub,lb,fobj);
    eye=0;
    if g==1
        fopt=maxf;
    end
    %finding the optimum fitness value
    if fopt>maxf
        fopt=maxf;
    end
    
    fopt1(g)=fopt;
    
    if(g>1)
        if(fopt1(g)>fopt1(g-1))
            k=k+1;
            if (k>5)
                eye=1;
                k=0;
            end
        end
    end
    
    %Sorting the dogs and sheep
    [pop,Vt,fit,acc,t]=Herding(pop,Vt,fit,n,L,acc,t);
    
    %Updating velocity, acceleration and time of the population
    [Vt,acc,t,r1,l1,tempg,temps]=UpdateV(Vt,n,L,acc,t,pop,fit,eye);
    
    %Updating positions of population
    [pop]=Update(pop,Vt,t,acc,n,L,eye);
    
    %Checking the range of the population is maintained
    [pop,acc,t,Vt]=check(pop,n,L,ub,lb,acc,Vt,t);
  
end
Best_pos=pop(1,:);
save Best_pos
