# Supplementary material for: Strip thickness prediction method based on improved border collie optimizing LSTM
Source: PeerJ Comput Sci. 2022 Oct 25;8:e1114. doi: 10.7717/peerj-cs.1114 (PMC9680871; doi:10.7717/peerj-cs.1114)
Supplement: Supplemental Information 2 [file peerj-cs-08-1114-s002.zip › ╦1⁄2BCOlstm╕─╜°/check.m]

function [pop1,acc1,t1,Vt1]=check(pop,n,L,ub,lb,acc,Vt,t)
pop1=pop;
acc1=acc;
t1=t;
Vt1=Vt;
for i=1:n
    for j=1:L
        
        if(pop(i,j)>=ub(j) || pop(i,j)<=lb(j) || pop(i,j)==0)
            pop1(i,j)=rand*(ub(j)-lb(j))+lb(j);
            acc1(i,j)=rand;
            t1(i)=rand;
        end
    end
end
for i=1:n
    for j=1:L
        if(isnan(acc(i,j))==1 || acc(i,j)==0)
            pop1(i,j)=rand*(ub(j)-lb(j))+lb(j);
            acc1(i,j)=rand;
            t1(i)=rand;
        end
    end
end
for i=1:n
    for j=1:L
        if(isnan(Vt(i,j))==1 || Vt(i,j)==0)
            pop1(i,j)=rand*(ub(j)-lb(j))+lb(j);
            acc1(i,j)=rand;
            t1(i)=rand;
        end
    end
end
for i=1:n
    for j=1:L
        if(isnan(t1(i))==1 || t1(i)==0)
            pop1(i,j)=rand*(ub(j)-lb(j))+lb(j);
            acc1(i,j)=rand;
            t1(i)=rand;
        end
    end
end
end
