# Supplementary material for: Strip thickness prediction method based on improved border collie optimizing LSTM
Source: PeerJ Comput Sci. 2022 Oct 25;8:e1114. doi: 10.7717/peerj-cs.1114 (PMC9680871; doi:10.7717/peerj-cs.1114)
Supplement: Supplemental Information 2 [file peerj-cs-08-1114-s002.zip › ╦1⁄2BCOlstm╕─╜°/data.m]

clear all;clc;close all;%把excel格式转换成matlab格式
A=xlsread('带钢数据.xlsx');
%A4=xlsread('testdata.xlsx',"2015");
save data
