# Supplementary material for: Strip thickness prediction method based on improved border collie optimizing LSTM
Source: PeerJ Comput Sci. 2022 Oct 25;8:e1114. doi: 10.7717/peerj-cs.1114 (PMC9680871; doi:10.7717/peerj-cs.1114)
Supplement: Supplemental Information 2 [file peerj-cs-08-1114-s002.zip › ╦1⁄2BCOlstm╕─╜°/Fitness.m]

function [fit1,maxf,pos]=Fitness(initP,n,L,ub,lb,fobj)

fit1=zeros(n,1);

for i=1:size(initP,1)
    fit1(i)=fobj(initP(i,:));
end

%Find min value of all fitness(as minimization functions are considered)
%maxf-best fitness value
%pos-position of best fitness
[maxf,idx]=min(fit1);
pos=idx;

end
