# Supplementary material for: Strip thickness prediction method based on improved border collie optimizing LSTM
Source: PeerJ Comput Sci. 2022 Oct 25;8:e1114. doi: 10.7717/peerj-cs.1114 (PMC9680871; doi:10.7717/peerj-cs.1114)
Supplement: Supplemental Information 2 [file peerj-cs-08-1114-s002.zip › ╦1⁄2BCOlstm╕─╜°/Generate.m]

function [M,x]=Generate(n,L,ub,lb)
Boundary_no= size(ub,2); % number of boundaries
a=zeros(n,L);
Positions=zeros(n,L);
% If the boundaries of all variables are equal and user enter a signle
% number for both ub and lb

    
if Boundary_no==1
    %%a=rand(n,L).*(ub-lb)+lb;
    for i = 1:n
        Temp = Tent(L).*(ub-lb)+lb;
        Temp(Temp>ub) = ub;
        Temp(Temp<lb) = lb;
        Positions(i,:)=Temp;
    end
% for i=1:n
% 
% a(i,:)=(randi([-100,100]));
% end
end

% If each variable has a different lb and ub
if Boundary_no>1
    %for i=1:L
        %ub_i=ub(i);
        %lb_i=lb(i);
       % Positions(:,i)=rand(n,1).*(ub_i-lb_i)+lb_i;
    %end
     for j = 1:n
       TentValue =  Tent(L);
        for i=1:L
            ub_i=ub(i);
            lb_i=lb(i);
            Positions(j,i)=TentValue(i).*(ub_i-lb_i)+lb_i;
            if(Positions(j,i)>ub_i)
                Positions(j,i) = ub_i;
            end
            if(Positions(j,i)<lb_i)
                Positions(j,i) = lb_i;
            end
        end
     end
end
x=rand(n,L);
M=Positions;
end
