# Supplementary material for: Strip thickness prediction method based on improved border collie optimizing LSTM
Source: PeerJ Comput Sci. 2022 Oct 25;8:e1114. doi: 10.7717/peerj-cs.1114 (PMC9680871; doi:10.7717/peerj-cs.1114)
Supplement: Supplemental Information 2 [file peerj-cs-08-1114-s002.zip › ╦1⁄2BCOlstm╕─╜°/Generate1.m]

function [M,x]=Generate1(n,dim,ub,lb,Positions,fobj)
Boundary_no= size(ub,2); % number of boundaries
%a=zeros(n,dim);
%Positions=zeros(n,dim);
Positions1=zeros(n,dim);
%Positions2=zeros(n,dim);
Positions2=zeros(2*n,dim);
% If the boundaries of all variables are equal and user enter a signle
% number for both ub and lb


if Boundary_no==1
    %%a=rand(n,L).*(ub-lb)+lb;
    %for i=1:dim
    
    %Positions(:,i)=rand(n,1).*(ub-lb)+lb;
    %end
    TentValue =Tent(dim,Positions,ub,lb,n);
    for i = 1:n
        for j=1:dim
            Temp = TentValue(dim).*(ub-lb)+lb;
            Temp(Temp>ub) = ub;
            Temp(Temp<lb) = lb;
            Positions1(i,:)=Temp;
        end
    end
    %      for i=1:n
    %           if fobj(Positions(i,:))<=fobj(Positions1(i,:))
    %               Positions2(i,:)=Positions(i,:);
    %           end
    %           if fobj(Positions(i,:))>fobj(Positions1(i,:))
    %               Positions2(i,:)=Positions1(i,:);
    %           end
    %       end
    %
    %    end
    a=rand(n,dim).*(ub-lb)+lb;
    % for i=1:n
    %
    % a(i,:)=(randi([-100,100]));
    % end
end

% If each variable has a different lb and ub
if Boundary_no>1
   
    TentValue =Tent(dim,Positions,ub,lb,n);
    %      for j = 1:n
    %        TentValue =  Tent(L);
    %         for i=1:L
    %             ub_i=ub(i);
    %             lb_i=lb(i);
    %             Positions(j,i)=TentValue(i).*(ub_i-lb_i)+lb_i;
    %             if(Positions(j,i)>ub_i)
    %                 Positions(j,i) = ub_i;
    %             end
    %             if(Positions(j,i)<lb_i)
    %                 Positions(j,i) = lb_i;
    %             end
    %         end
    %      end
    for i1=1:dim
        for j=1:n
            ub_i1=ub(i1);
            lb_i1=lb(i1);
            Positions1(j,i1)=TentValue(j,i1).*(ub_i1-lb_i1)+lb_i1;
            if(Positions1(j,i1)>ub_i1)
                Positions1(j,i1) = ub_i1;
            end
            if(Positions1(j,i1)<lb_i1)
                Positions1(j,i1) = lb_i1;
            end
        end
    end
    %for i=1:n
    % if fobj(Positions(i,:))<=fobj(Positions1(i,:))
    % Positions2(i,:)=Positions(i,:);
    %end
    %if fobj(Positions(i,:))>fobj(Positions1(i,:))
    % Positions2(i,:)=Positions1(i,:);
    %end
    % end
    Positions_temp=zeros(2*n,dim);
    for i=1:n
        for j=1:dim
            Positions_temp(i,j)=Positions(i,j);
        end
    end
    for i=n+1:2*n
        for j=1:dim
            Positions_temp(i,j)=Positions1(i-n,j);
        end
    end
    temp_before=zeros(2*n,1);
    for i=1:2*n
        temp_before(i)=fobj(Positions_temp(i,:));
    end
    temp_after=sort(temp_before(:));
    for i=1:2*n
        Positions2(i,:)=Positions_temp(find(temp_before==temp_after(i)),:);
    end
    
    x=rand(n,dim);
    M=Positions2(1:n,:);
    figure,scatter( Positions(:,1), Positions(:,2)),title("随机初始化")
    figure,scatter( Positions2(:,1), Positions2(:,2)),title("Tent混沌映射初始化")
end
