# Supplementary material for: Strip thickness prediction method based on improved border collie optimizing LSTM
Source: PeerJ Comput Sci. 2022 Oct 25;8:e1114. doi: 10.7717/peerj-cs.1114 (PMC9680871; doi:10.7717/peerj-cs.1114)
Supplement: Supplemental Information 2 [file peerj-cs-08-1114-s002.zip › ╦1⁄2BCOlstm╕─╜°/main.m]

clear
close all
clc
load data

data=A;
data1=data;
xtrain=data(:,1:4)';
ytrain=data(:,5)';
%% ¹éÒ»»¯
output.data =ytrain;
input.data =xtrain;
input.normdata =input.data;
output.normdata = output.data;
%method=@mapminmax;
 method=@mapstd;

[input.normdata,input.normopt] =method(input.data,0,1);%¹éÒ»»¯0¿ÉÒÔ¸Ä³É-1£¬Ôò¹éÒ»µ½-1£¬1Çø¼ä
[output.normdata,output.normopt] = method(output.data,0,1);%Í¬Àí
%% 
input.xtrain= input.normdata(:,1:804);% Êý×Ö¿ÉÒÔ¸Ä   2000¾ÍÊÇÑµÁ·¸öÊý Ê£ÓàÔ¤²â
output.ytrain=output.normdata(:,1:804);
input.test= input.normdata(:,805:end);
output.test= output.normdata(:,805:end);

numTimeStepsTrain = floor(804);%¸úÇ°ÃæÑµÁ·¼¯ÊýÁ¿Ò»ÖÂ
inputSize = size(input.normdata,1);   %Êý¾ÝÊäÈëxµÄÌØÕ÷Î¬¶È
outputSize = size(output.normdata,1);  %Êý¾ÝÊä³öyµÄÎ¬¶È  
numHiddenUnits1 = 50;%Òþº¬²ãÉñ¾­Ôª¸öÊý£¬Ò»°ã10-200
numHiddenUnits2 = 50;%Òþº¬²ãÉñ¾­Ôª¸öÊý£¬Ò»°ã10-200
%% define the Deeper LSTM networks
layers = [sequenceInputLayer(inputSize,'name','input') 
lstmLayer(numHiddenUnits1)
dropoutLayer(0.2)  %ËðÊ§ÏµÊý£¬¿ÉÒÔ0-0.3·¶Î§µ÷£¬¶ªÆú²ã¸ÅÂÊ
lstmLayer(numHiddenUnits2)
dropoutLayer(0.2)  %ËðÊ§ÏµÊý£¬¿ÉÒÔ0-0.3·¶Î§µ÷£¬¶ªÆú²ã¸ÅÂÊ
fullyConnectedLayer(outputSize,'name','fullconnect')
regressionLayer('name','out')];

%% back up to LSTM model
options = trainingOptions('adam', ...
'MaxEpochs',50,...%µü´ú´ÎÊý£¬50-3000µ÷ 
 'MiniBatchSize',1000, ...% Åú´¦ÀíÊýÁ¿ £¬¿ÉÒÔµ÷´ó
'GradientThreshold',1, ...
'InitialLearnRate',0.01, ...%³õÊ¼Ñ§Ï°ÂÊ£¬¿ÉÒÔµ÷´ó 0.001~0.1
'LearnRateSchedule','piecewise', ...
 'LearnRateDropPeriod',2, ...%2¸öµü´úºóºóÑ§Ï°ÂÊ¸üÐÂ£¬¸ù¾Ý×Üµü´ú´ÎÊýµ÷  
'LearnRateDropFactor',0.9, ...%Ñ§Ï°ÂÊÏÂ½µÒò×Ó
'Verbose',1, ...
 'Plots','training-progress');%ÑµÁ·¹ý³Ì
%% Train LSTM Network
net = trainNetwork(input.xtrain,output.ytrain,layers,options);
[net,yprenorm] = predictAndUpdateState(net,input.test);
YPred = method('reverse',yprenorm,output.normopt);
ypred=YPred;
ypred=ypred';
ytest=data1(805:end,5);% ÐèÒªµ÷²âÊÔ¼¯×éÊý,¸úÇ°ÃæÒ»ÖÂ 
%% Ö¸±ê¼ÆËã
rmse_without_update = sqrt(mean((ypred'-ytest').^2,'ALL'));
accuracy_without_update= 1-abs(mean(((ypred'-ytest'))/ytest','ALL'));
MAPE = mean(abs((ypred'- ytest')./ytest'))*100;
MAE = mean(abs((ypred'- ytest')));
%% ×÷Í¼
yte=ytest';ypr=ypred';
figure(1)
for t=1
subplot(2,1,1)
plot(yte(t,:),'-r');hold on;
plot(ypr(t,:),'--+b');hold off;
legend(["Êµ¼ÊÖµ"  "Ô¤²âÖµ" ])
xlabel("Ñù±¾Êý¾Ý")
ylabel("LSTMÔ¤²â½á¹û")

subplot(2,1,2)
stem(ypr(t,:) - yte(t,:))
xlabel("Ñù±¾Êý¾Ý")
ylabel("Îó²î")
end

title("×Ü¾ù·½Îó²îRMSE = " + rmse_without_update)

disp('rmse=£º')
rmse_without_update

save main
