# Supplementary material for: Strip thickness prediction method based on improved border collie optimizing LSTM
Source: PeerJ Comput Sci. 2022 Oct 25;8:e1114. doi: 10.7717/peerj-cs.1114 (PMC9680871; doi:10.7717/peerj-cs.1114)
Supplement: Supplemental Information 2 [file peerj-cs-08-1114-s002.zip › ╦1⁄2BCOlstm╕─╜°/Tent.m]

 %TentÓ³Éä
 %function [x] = Tent(Max_iter)
 function [Positions1] = Tent(dim,Positions,ub,lb,n)
 %x(1)=rand; %³õÊ¼µã
 a = 0.5;%²ÎÊýaµÄÖµ
 
%  for i=1:Max_iter-1im
%     
%      if x(i)<a
%          x(i+1)=x(i)/a;
%      end
%      if x(i)>=a
%          x(i+1)=(1-x(i)) / (1 - a);
%      end
%  end
for i=1:n
    for j=1:dim
     if (Positions(i,j)-lb)/(ub-lb)<=a 
         Positions1(i,j)=(Positions(i,j)-lb)/(ub-lb)/a;

     end
     if (Positions(i,j)-lb)/(ub-lb)>a 
         Positions1(i,j)=(1-((Positions(i,j)-lb)/(ub-lb))) / (1 - a);

     end
end
 end
 end
